# Supplementary material for: Biomarkers in Ataxia-Telangiectasia: a Systematic Review
Source: J Neurol. 2025 Jan 15;272(2):110. doi: 10.1007/s00415-024-12766-7 (PMC11735505; doi:10.1007/s00415-024-12766-7)
Supplement: Supplementary file 1 — Supplementary file1 (XLSX 9 kb) [file 415_2024_12766_MOESM1_ESM.xlsx]

## Sheet: Sheet1
Date	Database/Source	Language	Time frame	Search Terms	No. results returned
2022-07-28	PubMed	English	1995-present	(ataxia telangiectasia OR ATM) AND (biomarker)	2.121
				(ataxia telangiectasia OR ATM) AND (surrogate marker)	1.762
				(ataxia telangiectasia OR ATM OR AT) AND (marker)	2.838
				(ataxia telangiectasia OR AT) AND (biomarker)	729
				(ataxia telangiectasia OR AT) AND (biomarker) AND (mouse)	118
				(ataxia telangiectasia OR ATM OR AT) AND (marker)	2.838
				(ataxia telangiectasia OR ATM OR AT) AND (surrogate marker OR biomarker)	2.14
				(ataxia telangiectasia OR ATM OR AT) AND (surrogate marker OR biomarker OR marker)	3.162
				(ataxia telangiectasia OR ATM OR AT OR Louis-Bar syndrome) AND (surrogate marker OR biomarker OR marker)	3.164
