# Supplementary material for: Biomarkers in Ataxia-Telangiectasia: a Systematic Review
Source: J Neurol. 2025 Jan 15;272(2):110. doi: 10.1007/s00415-024-12766-7 (PMC11735505; doi:10.1007/s00415-024-12766-7)
Supplement: Supplementary file 2 — Supplementary file2 (XLSX 20 kb) [file 415_2024_12766_MOESM2_ESM.xlsx]

## Sheet: Neurodegeneration - Rayyan
	Tissue/imaging modality	Species	Biomarker	Results	Reference	Participants	Demographics	Effect size
Molecular biomarkers	Blood	human	Neurofilament light chain	increased	Veenhuis et al., 2021; Donath et al., 2022	Veenhuis et al., 2021: n=40; Donath et al., 2022: n=42	Veenhuis et al., 2021: M:F = 24:16, 2-47 years; Donath et al., 2022: M:F = 19:23, 1-25 years	Veenhuis et al., 2021: Adult classic A-T patients had NfL levels >97.5th percentile (n=5); Donath et al., 2022 NfL 21.5 vs 9.2 pg/mL compared to controls, correlation with age r=0.58 and SARA score r=0.41
	CSF	human	Albumin	increased	Canet-Pons et al., 2018; Woelke et al., 2021	Canet-Pons et al., 2018: n=12; Woelke et al., 2021: n=15	Canet-Pons et al., 2018: M:F: 7:5, 2-16 years; Woelke et al., 2021: M:F = 9:6, 2-16 years	Canet-Pons et al., 2018: progressive elevation of albumin with age r=0.84; Woelke et al., 2021: albumin increased in A-T patients >10 years (312 mg/dL) compared to controls (121.5 mg/dL), albumin CSF/serum ratio were increased (4.69 +/- 2.66) compared to controls and increased with age (correlation coefficient 0.85)
		human	Total proteins	increased	Canet-Pons et al., 2018; Woelke et al., 2021	Canet-Pons et al., 2018: n=12; Woelke et al., 2021: n=15	Canet-Pons et al., 2018: M:F: 7:5, 2-16 years; Woelke et al., 2021: M:F = 9:6, 2-16 years	Canet-Pons et al., 2018: progressive increase in protein with age r=0.84; Woelke et al., 2021: increased in A-T patients >10 years (417.5 mg/dL) compared to controls (209.5 mg/dL)
		human	Calbindin	decreased	Canet-Pons et al., 2018	n=12	M:F: 7:5, 2-16 years	2.49 log fold reduction
		human	Reelin	decreased	Canet-Pons et al., 2018	n=12	M:F: 7:5, 2-16 years	2.24 log fold reduction
		human	Cerebellin-1	decreased	Canet-Pons et al., 2018	n=12	M:F: 7:5, 2-16 years	3.62 log fold reduction
		human	Cerebellin-3	decreased	Canet-Pons et al., 2018	n=12	M:F: 7:5, 2-16 years	4.09 log fold reduction
		human	Protocadherin fat 2	decreased	Canet-Pons et al., 2018	n=12	M:F: 7:5, 2-16 years	3.25 log fold reduction
		human	Sempahorin 7A	decreased	Canet-Pons et al., 2018	n=12	M:F: 7:5, 2-16 years	1.30 log fold reduction
		human	Secretogranin 1	decreased	Canet-Pons et al., 2018	n=12	M:F: 7:5, 2-16 years	1.58 log fold reduction
		human	Cathepsin D (CTSD)	decreased	Canet-Pons et al., 2018	n=12	M:F: 7:5, 2-16 years	0.97 log fold reduction
		human	ApoB	increased	Canet-Pons et al., 2018	n=12	M:F: 7:5, 2-16 years	3.44 log fold increase
		human	SPARC	decreased	Canet-Pons et al., 2018; Dzieciatkowska et al., 2011	Canet-Pons et al., 2018: n=12; Dzieciatkowska et al., 2011: n=8	Canet-Pons et al., 2018: M:F: 7:5, 2-16 years; Dzieciatkowska et al., 2011: M:F: 2:6, 20-26 years	Canet-Pons et al., 2018: 1.28 log fold reduction; Dzieciatkowska et al., 2011: 1.47 fold reduction
		human	VGF	increased	Dzieciatkowska et al., 2011	Dzieciatkowska et al., 2011: n=8	Dzieciatkowska et al., 2011: M:F: 2:6, 20-26 years	Dzieciatkowska et al., 2011: 1.42 fold increase
		human	Isoform 1 of Extracellular matrix protein 1 (ECM1)	increased	Dzieciatkowska et al., 2011	Dzieciatkowska et al., 2011: n=8	Dzieciatkowska et al., 2011: M:F: 2:6, 20-26 years	Dzieciatkowska et al., 2011: 1.42 fold increase
		human	Proenkefalin-A	increased	Dzieciatkowska et al., 2011	Dzieciatkowska et al., 2011: n=8	Dzieciatkowska et al., 2011: M:F: 2:6, 20-26 years	Dzieciatkowska et al., 2011: 2.57 fold increase
		human	Secretogranin 2	increased	Dzieciatkowska et al., 2011	Dzieciatkowska et al., 2011: n=8	Dzieciatkowska et al., 2011: M:F: 2:6, 20-26 years	Dzieciatkowska et al., 2011: 1.54 fold increase
		human	Isoform 1 of CD166 antigen (ALCAM)	increased	Dzieciatkowska et al., 2011	Dzieciatkowska et al., 2011: n=8	Dzieciatkowska et al., 2011: M:F: 2:6, 20-26 years	Dzieciatkowska et al., 2011: 1.52 fold increase
		human	Insulin-like growth factor binding protein 7 (IGFBP7)	decreased	Dzieciatkowska et al., 2011	Dzieciatkowska et al., 2011: n=8	Dzieciatkowska et al., 2011: M:F: 2:6, 20-26 years	Dzieciatkowska et al., 2011: 3.38 fold reduction
	hNPCs	human	Top1-cc	increased	Carlessi et al., 2014	A-T neurons derived from patient-derived fibroblasts (n=2)	No demographic data, both patients compound heterozygous for ATM mutations	Significant (p<0.01) accumulation of Top1-ccs in A-T post-mitotic neurons
		human	SYP	decreased	Carlessi et al., 2014	A-T neurons derived from patient-derived fibroblasts (n=2)	No demographic data, both patients compound heterozygous for ATM mutations	Reduction in SYP expression
		human	SCG10	decreased	Carlessi et al., 2014	A-T neurons derived from patient-derived fibroblasts (n=2)	No demographic data, both patients compound heterozygous for ATM mutations	Reduction in SCG10 expression
		human	PSD95	decreased	Carlessi et al., 2014	A-T neurons derived from patient-derived fibroblasts (n=2)	No demographic data, both patients compound heterozygous for ATM mutations	Reduction in PSD95 expression
	fibroblasts	human	mtDNA	decreased	Sharma et al., 2014	A-T fibroblasts (n=2)	No demographic data	4 fold increase in mtDNA , increased mitochondrial ROS and lower steady state levels of ATP
		human	Lig3 protein	decreased	Sharma et al., 2014	A-T fibroblasts (n=2)	No demographic data	Approximately 50% reduction
	cerebellar Purkinje cells	mice	ApoJ	increased	Canet-Pons et al., 2018	n=12	M:F: 7:5, 2-16 years	160% increase mice cerebellar tissue in ATM -/- mice
		mice	ApoB	increased	Canet-Pons et al., 2018	n=12	M:F: 7:5, 2-16 years	143% increase mice cerebellar tissue in ATM -/- mice
		mice	mtDNA	decreased	Sharma et al., 2014	3 ATM-/- mice cerebrum and cerebellum		4 fold increase in mtDNA
		mice	Lig3 protein	decreased	Sharma et al., 2014	3 ATM-/- mice cerebrum and cerebellum		Approximately 50% reduction in cerebrum and cerebellar tissue
		mice	PCNA	increased	Yang et al., 2014	Adult ATM-/- mice		Increase expression with hypoxia or immune challenge
		mice	Cyclin A	increased	Yang et al., 2014	Adult ATM-/- mice		Increase expression with hypoxia or immune challenge
		mice	Cyclin B	increased	Yang et al., 2014	Adult ATM-/- mice		Increase expression with hypoxia or immune challenge
		human, mice	5hmC	decreased	Jiang et al., 2015	3 ATM-/- mice, 1 A-T patient	No demographic data	Reduced expression
Radiosensitivity	PBMC, LCL	human	g-H2AX	increased	Johansson et al., 2017; Bryant et al., 2020; Bucher et al., 2021	Johansson et al., 2017: n=2; Bryant et al., 2020: n=2 lymphoblastic cell lines (LCL) ; Bucher et al., 2021: isolated PBMC from 8 patients	Johansson et al., 2017: no demographic data; Bryant et al., 2020: no demographic data, both patients had increased radiosensitivity; Bucher et al., 2021: M:F = 5:3, 2-20 years	Johansson et al., 2017: dose-dependent response in g-H2AX to ionising radiation; Bryant et al., 2020: 1.5 fold increase in 1 patient cell line (n=2); Bucher et al., 2021: non-significant lower induction of g-H2AX foci at 1Gy (7.1 vs 20.5 foci/cell) and 4Gy (30.4 vs 42.3 foci/cell) compared to controls but high individual differences
	mouse embryonic fibroblasts	mice	53BP1	increased	Zaharieva et al., 2022	ATM-/- and ATM+/- mice		Dose dependent increase to radiation
	lymphoid cell line	human	Bcl-2 family	not related to radiosensitivity	Jaworska et al., 2001	n=2	1 heterozygous, 1 homozygous	No correlation to relative number of viable cells after irradiation
	fibroblasts	human	mtDNA	increase	Prithivirajsingh et al., 2004	2 A-T cell lines	No demographic data	Increase in mtDNA common deletion, dose dependent in transformed cell line
Oxidative stress	blood	human	CoQ10	decreased	Pietrucha et al., 2017	n=22	M:F 13:9, average age 13 years 7 months	Significant reduction in CoQ10 concentration (median 0.108mg/pg, 0.085-0.206)
	blood	human	TAS	decreased	Pietrucha et al., 2017	n=22	M:F 13:9, average age 13 years 7 months	Significant reduction in TAS concentration (median 261.7mmol/L, 186.9-422.5)
	blood	human	TOS	increased	Pietrucha et al., 2017	n=22	M:F 13:9, average age 13 years 7 months	Significant increase in TOS concentration (median 496.8mmol/L, 209.8-621.4)
	blood	human	Vitamin E	decreased	Andrade et al., 2015; Pietrucha et al., 2017	Andrade et al., 2015: n=13 ; Pietrucha et al., 2017: n=22	Andrade et al., 2015: age 4-24 years, male and female ; Pietrucha et al., 2017: M:F 13:9, average age 13 years 7 months	Andrade et al., 2015: significant reduction in vitamin E/triglyceride ratio 14.2 vs 23.4 controls; Pietrucha et al., 2017: significant reduction in L-tocopherol levels
	blood, astrocytes cultures	human, mice	SOD	increased	Liu et al., 2005; Ludwig et al., 2013	Liu et al., 2005: ATM-/- mice astrocytes from cerebellum; Ludwig et al., 2013: A-T patients (n=20) and parents (n=13)	Ludwig et al., 2013: AT patients 15.3 +/- 10.2 years, parents 41.0 +/- 10.6 years	Liu et al., 2005: increase in Cu/ZnSOD and MnSOD oxidative stress markers; Ludwig et al., 2013: non-significant reduction in spontaneous breaks in patients in relation to SOD, no significant difference in SOD average indices
	blood	human	CAT	increased	Ludwig et al., 2013	A-T patients (n=20) and parents (n=13)	AT patients 15.3 +/- 10.2 years, parents 41.0 +/- 10.6 years	Non-significant increase in CAT average indices
	blood	human	Zinc	decreased	Squadrone et al., 2015	n=16	Patients: M:F = 9:7, 3-23 years	Reduced compared to controls (4370 +/- 435 vs 5760 +/- 577 mg/L)
	blood	human	Copper	increased	Squadrone et al., 2015	n=16	Patients: M:F = 9:7, 3-23 years	Increased compared to controls (1460 +/- 353 vs 935 +/- 260 mg/L)
	blood	human	GSSG	decreased	Degan et al., 2007; Andrade et al., 2021	Degan et al., 2007: A-T patients (n=9) and parents (n=16); Andrade et al., 2021: n=22	Degan et al., 2007: Patients: M:F = 4:5, 4-34 years; Andrade et al., 2021: 3-27 years, male and female	Degan et al., 2007: Reduction in patients compared to controls (36.3 +/- 18.1 vs 81.7 +/- 72.8 mM); Andrade et al., 2021: significant reduction compared to controls 7300 (6683-8267) vs 8686 (7967-9449) U/L
	astrocytes cultures, thymocytes, thymic lymphoma cells	mice	GRP78	increased	Liu et al., 2005; Yan et al., 2008	Liu et al., 2005: ATM-/- mice astrocytes from cerebellum ; Yan et al., 2008: ATM-/- mice thymocytes and thymic lymphocytes		Liu et al., 2005: increase in GRP78 expression; Yan et al., 2008: increased GRP78 expression in ATM-/- thymocytes
	astrocytes cultures	mice	HSP70	increased	Liu et al., 2005	ATM-/- mice astrocytes from cerebellum		Increase in HSP70 expression
	astrocytes cultures	mice	Caspase-12	increased	Liu et al., 2005	ATM-/- mice astrocytes from cerebellum		Increase procaspase-12 cleavage
Lipid metabolism	blood	human	LDL	increased	Andrade et al., 2015	n=13	4-24 years, male and female	Significant increase compared to controls: 119.0 (78.0-211.0) vs 83.5 (50.8-136.0) mg/dl
		human	HDL-c	decreased	Andrade et al., 2015	n=13	4-24 years, male and female	Significant decrease compared to controls: 41.0 (29.0-60.0) vs 54.5 (29.0-105.0) mg/dl
		human	Non-HDL	increased	Andrade et al., 2015	n=13	4-24 years, male and female	Significant increase compared to controls: 141.0 (96.0-243.0) vs 96.5 (62.0-160.0) mg/dl
Liver markers	blood	human	Alpha-fetoprotein	increased	Stray-Pedersen et al., 2007; Dawson et al., 2015	Stray-Pedersen et al., 2007: n=12; Dawson et al., 2015 n=2	Stray-Pedersen et al., 2007: M:F = 7:5, mean age 6.4 (range 2-15) years, longitudinal analysis of AFP in blood for 1-12 years; Dawson et al., 2015: 2 female patients with undiagnosed A-T	Stray-Pedersen et al., 2007: increased in A-T 168.7 (40-373) kU/L, increased with age r=0.61; Dawson et al., 2015: elevated in both patients
Immunodeficiency	granuloma biopsy	human	CD4:CD8 ratio	decreased	De Jager et al., 2008	n=1	Male, development of granuloma age 9	CD4:CD8 0.28
	blood	human	IgA	decreased	Zielen et al., 2021	n=461	A-T patients from European Society of Immunodeficiencies registry or attended Frankfurt Goethe-University with IgA values	34.9% had IgA deficiency
	blood	human	CD4, CD8 T cells	decreased	Shad et al., 2021	n=40	M:F = 18:22, 7-13 years	Significant reduction in naïve CD4 T cells (4.7%, 0.09-86.0 %) vs controls (51.0%, 19.0-78.0 %). Increased Tregs (3.80%, 1.70-11.0% vs 1.0 %, 0.60-2.50%) and effector memory T cells (69.0%, 1.0-95.0% vs 18.0%, 6.0-57.0%). Reduction of CD4 T cells: naïve (18.0, 0.10-285.0 vs 483.0, 179.0-827.0 cell/mL), central memory (53.0, 3.0-272.0 vs 122, 67.0-163.0 cell/mL) and TEMRA (11.0, 1.0-144.0 cell/mL)
	blood	human	Immunoglobulins	decreased IgA, decreased CD3, CD4	Chopra et al., 2014	n=44, longitudinal study 1-13 year follow up	M:F = 18:26	40% had IgA deficiency. 91.4% did not have significant changes in IgG, 92.5% had normal IgM. 46.5% had CD4 counts which remained low throughout follow up, 18.6% patients had low CD8 counts which were later in normal limits.
	blood	human	IL6, IL8	increased	McGrath-Morrow et al., 2010; McGrath-Morrow et al., 2016	McGrath-Morrow et al., 2010: n=50; McGrath-Morrow et al., 2016: n=61	McGrath-Morrow et al., 2010: 56% male, 2-33 years; McGrath-Morrow et al., 2016: 58.3% male, age 2-23 years	McGrath-Morrow et al., 2010: Increased in A-T (101.7 pg/mL, 70.3-147.0 95% CI) vs controls (3.8 pg/mL, 3.3-4.4 95% CI); McGrath-Morrow et al., 2016: elevated IL8 and IL6 in 23.6%
Oxidative stress	blood	human	TEAC	decreased	Reichenbach et al., 1999	n=10	M:F = 4:6, 5-23 years	Significantly reduced in A-T 0.37 mmol/L (0.25-0.43) vs controls 0.48 mmol/L (0.31-0.76)
	blood	human	Retinol	decreased	Reichenbach et al., 1999	n=10	M:F = 4:6, 5-23 years	Significantly reduced in A-T 435 mg/l (195-552) vs controls 597 mg/l (344-735)
	blood	human	a-tocopherol	decreased	Reichenbach et al., 1999	n=10	M:F = 4:6, 5-23 years	Significantly reduced in A-T 8.1 mg/l (2.3-14.3) vs controls 12.1 mg/l (7.6-15.5)
	blood	human	Ubiquinol	unchanged	Reichenbach et al., 1999	n=10	M:F = 4:6, 5-23 years	No significant difference
Immunodeficiency	blood	human	IgG2	decreased	van Os et al., 2017	n=61	M:F = 29:32, 4-56 years, classic and variant A-T	IgG2 deficiency is associated with reduced survival (HR 10.2, 95% CI 2.3-45.0) compared to patients with normal IgG2 levels
	blood	human	IgM	increased	van Os et al., 2017	n=61	M:F = 29:32, 4-56 years, classic and variant A-T	HyperIgM with hypogammaglobinaemia is associated with reduced survival (HR 8.0, 95% CI 1.6-40.1) compared to patients with normal IgG levels
	blood	human	IgA, IgG	decreased	Driessen et al., 2013	n=15	M:F = 8:7, 8-51 years, Classical A-T with hypogammaglobinaemia+H63:H66	IgA deficiency in 8/15 patients, IgG deficiency 6/15. B cell memory: all subsets decreased except for T cell-independent CD27-IgA+ memory B cells. Classic A-T: reduced CD27+IgA+ memory B cells, variant A-T reduced CD27+IgG+ memory B cells
	blood	human	CD4+, CD8+ T cells	decreased	Driessen et al., 2013; Cirillo et al., 2022	Driessen et al., 2013: n=15; Cirillo et al., 2022: n=69	Driessen et al., 2013: M:F = 8:7, 8-51 years, Classical A-T with hypogammaglobinaemia; Cirillo et al., 2022: M:F = 29:40, 2.6-41.6 years;	Driessen et al., 2013: reduced total CD4+ and CD8+, reduced naïve CD4+ ABD CD8+ T cells. Memory CD4+ and CD8+ T cells not significantly different to controls; Cirillo et al., 2022: absolute CD4+ and CD8+ counts were low in 68.2%
	blood	human	IL8	increased	Mcgrath-morrow et al., 2018	n=3 for RNAseq, validation with 3-7 classic A-T and 8 mild A-T phenotypes	M:F =2:1, mean age classic A-T 19+/-6.5 years	Higher IL8 baseline levels associated with increased likelihood of malignancy (IL6: 0.64+/-0.49, IL8 1.90+/-0.51) and/or death (IL6: 0.68+/-0.34, IL8 1.74+/-0.44)
Mitochondrial	lymphoblastoid cell lines	human	NRF2	increased	Biagiotti et al., 2019	Lymphoblastoid B cell lines from A-T patients (ATM-/-) (n=3)		Cytosolic translocation of NRF2 after dexamethasone treatment and increased NRF2 in cytosol and nuclei in A-T cells
	fibroblasts	human	IL8	increased	Yoon et al., 2020	A-T fibroblasts		Interleukin 1b induces IL8 mRNA expression in A-T cells (>30 fold change)
	fibroblasts	human	IL8	increased	Kim et al., 2014	A-T fibroblasts and mouse embryonic fibroblasts (MEFs)		Glutamine deprivation significantly increases IL-8 expression (mRNA and protein) in A-T fibroblasts
	fibroblasts	human	ROS	increased	Kim et al., 2014	A-T fibroblasts and mouse embryonic fibroblasts (MEFs)		MEFs showed increased levels of ROS with ATM siRNA transfection which is suppressed by glutamine
Radiosensitivity	lymphoblastoid cell lines	human	Colony Survival Assay (CSA)	increased	Sun et al., 2002	Classic A-T (n=104), heterozygotes (n=19), suspected A-T (n=61)		LCLs of classic A-T patients were more sensitive to radiation, mean survival fraction 13.1% +/- 7.2% compared to controls 50.1% +/- 13.5%
Imaging markers	MRI	human	Cerebellum	atrophy	Wallis et al., 2007; Cao et al., 2019; Dineen et al., 2020; Woelke et al., 2021	Wallis et al., 2007: n=12; Cao et al., 2019: n=2; Dineen et al., 2020: n=22; Woelke et al., 2021: n=15	Wallis et al., 2007: M:F = 7:5, 23-47 years; Cao et al., 2019: 2 siblings age 8 and 13 years; Dineen et al., 2020: M:F = 13:9, 6.6-17.8 years; Woelke et al., 2021: M:F = 9:6, 2.6-16.2 years	Wallis et al., 2007: severe cerebellar atrophy in all patients; Cao et al., 2019: cerebellar atrophy in both patients; Dineen et al., 2020: smaller cerebellar volumes in A-T vs controls (5.3% s.d. 0.9% vs 8.7% s.d.0.5%); Woelke et al., 2021: MRI index (diameter of cerebellum/diameter of cerebrum) with ataxia score reached near significance (p<0.055)
		human	4th ventricle	volume loss	Dineen et al., 2020	n=22	M:F = 13:9, 6.6-17.8 years	Larger 4th ventricular volume A-T vs controls (0.19% s.d. 0.04% vs 0.13 s.d. 0.04%)
		human	Cerebellar sulci	enlarged	Cao et al., 2019	n=2	Siblings age 8 and 13 years	Enlarged cerebellar sulci in proband
	FDG-PET	human	Cerebellum, fusiform gyrus	lower glucose metabolism	Volkow et al., 2014	n=10	M:F = 6:4, 22.4 +/-4 years	Reduced metabolism cerebellar hemispheres (14%) and fusiform gyrus (20%)
	MR spectroscopy	human	Cerebellum	increased Choline signal	Wallis et al., 2007	n=12	M:F = 7:5, 23-47 years	Increased choline signal, significantly increased Cho/Cr and reduced NAA/Cho in A-T patients
Steroid treatment	PMBCs	human	ATMdexa1	increased in responders to dexamethasone therapy	Menotta et al., 2017	n=16, 10 received intra-erythrocyte dexamethasone (EryDex) treatment, 6 untreated	Treated M:F = 6:4, mean age 9.7 years; untreated M:F = 2:4, mean age 17.5 years	Treated patients had significantly increased ATMdex1 expression
	blood	human	GILZ	increased in beclomethasone responders	Broccoletti et al., 2011	n=6 treated with beclomethasone 2 20 day cycles	M:F = 3:3, 8-19 years	Basal GILZ levels significantly lower in patients than controls. GILZ expression increased after first cycle of treatment and decrease to baseline after washout period. GILZ expression increased in 3 patients during second cycle of beclomethasone
